# Supplementary material for: E-learning strategies from a bioinformatics postgraduate programme to improve student engagement and completion rate
Source: Bioinform Adv. 2022 May 10;2(1):vbac031. doi: 10.1093/bioadv/vbac031 (PMC9710613; doi:10.1093/bioadv/vbac031)
Supplement: vbac031_Supplementary_Data [file vbac031_supplementary_data.zip]

Archive with 8 entries (8 files):
- suppl1.docx
- suppl2.docx
- suppl3.docx
- suppl4.docx
- suppl5.xlsx
- suppl6.xlsx
- suppl7.docx
- Suppl. Fig. S1.pdf
