# Supplementary material for: E-learning strategies from a bioinformatics postgraduate programme to improve student engagement and completion rate
Source: Bioinform Adv. 2022 May 10;2(1):vbac031. doi: 10.1093/bioadv/vbac031 (PMC9710613; doi:10.1093/bioadv/vbac031)
Supplement: vbac031_Supplementary_Data [file vbac031_supplementary_data.zip › suppl5.xlsx]

## Sheet: Countries
Region (2015-16)	Country (2015-16)	Region (2016-17)	Country (2016-17)	Region (2017-18)	Country (2017-18)	Region (2018-19)	Country (2018-19)	Region (2019-20)	Country (2019-20)
Jaen	Spain	Sevilla	Spain	Pontevedra	Spain	Asturias	Spain	Madrid	Spain
Sevilla	Spain	Sevilla	Spain	Sevilla	Spain	Sevilla	Spain	Madrid	Spain
Las Palmas	Spain	Sevilla	Spain	Badajoz	Spain	Georgia	USA	Andalucia	Spain
A coruna	Spain	Lima	Peru	Cordoba	Spain	Cadiz	Spain	Madrid	Spain
Sevilla	Spain	Sevilla	Spain	Sevilla	Spain	Sevilla	Spain	Sevilla	Spain
Ciudad Real	Spain	Huelva	Spain	Asturias	Spain	San Luis Potosi	Mexico	Zaragoza	Spain
Jaen	Spain	Madrid	Spain	Sevilla	Spain	Madrid	Spain	Barcelona	Spain
Madrid	Spain	Badajoz	Spain	Cadiz	Spain	Granada	Spain	Salamanca	Spain
Malaga	Spain	Malaga	Spain	Cadiz	Spain	Sevilla	Spain	Sevilla	Spain
Cadiz	Spain	Cadiz	Spain	Lugo	Spain	Hampshire	United Kingdom	Jaen	Spain
Sevilla	Spain	Sevilla	Spain	Alicante	Spain	Malaga	Spain	Oxfordshire	United Kingdom
Sevilla	Spain	Tarragona	Spain	Huelva	Spain	Pontevedra	Spain	Sevilla	Spain
Sevilla	Spain	Cadiz	Spain	Callao	Peru	Sevilla	Spain	Granada	Spain
Sevilla	Spain	Malaga	Spain	Alava	Spain	Madrid	Spain	Ciudad de Mexico	Mexico
France	France	Malaga	Spain	Madrid	Spain	Ciudad Real	Spain	Sevilla	Spain
Valencia	Spain	Huelva	Spain	Sevilla	Spain	Almeria	Spain	Madrid	Spain
Sevilla	Spain	Madrid	Spain	Sevilla	Spain	Madrid	Spain	Barcelona	Spain
Cordoba	Spain	Sevilla	Spain	Madrid	Spain	Madrid	Spain	Sevilla	Spain
Sevilla	Spain	Madrid	Spain	Madrid	Spain	Valencia	Spain	Malaga	Spain
Madrid	Spain	Madrid	Spain	Madrid	Spain	Leon	Spain	Barcelona	Spain
Almeria	Spain	Cordoba	Spain	Melilla	Spain	Badajoz	Spain	Burgos	Spain
Sevilla	Spain	Santa Cruz de Tenerife	Spain	A coruna	Spain	Madrid	Spain	Malaga	Spain
Sevilla	Spain	Sevilla	Spain	Sevilla	Spain	Cantabria	Spain	A coruna	Spain
Sevilla	Spain	Sevilla	Spain	Sevilla	Spain	Araba	Spain	Sacatepequez	Guatemala
Sevilla	Spain	Cordoba	Spain	Malaga	Spain	Cantabria	Spain	Sevilla	Spain
Malaga	Spain	Sevilla	Spain	San Luis Potosi	Mexico	Zaragoza	Spain	Jalisco	Mexico
Sevilla	Spain	Toledo	Spain	Malaga	Spain	Sevilla	Spain	Sevilla	Spain
Languedoc Rousillon	France	Valencia	Spain	Sevilla	Spain	Huelva	Spain	Santa Cruz de Tenerife	Spain
Seilandia	Denmark	Barcelona	Spain	Ciudad Real	Spain	Jaen	Spain	Madrid	Spain
Sevilla	Spain	Toledo	Spain	Cadiz	Spain	Cordoba	Spain	Arica	Chile
Cadiz	Spain	Madrid	Spain	Pennsylvania	USA	Lower Saxony	Germany	Sevilla	Spain
Badajoz	Spain	Sevilla	Spain	Santa	Peru	Sevilla	Spain	Malaga	Spain
Sevilla	Spain	Sevilla	Spain	Alicante	Spain	Sevilla	Spain	Valencia	Spain
Madrid	Spain	Guipuzcoa	Spain	Malaga	Spain	Sevilla	Spain	Madrid	Spain
Huelva	Spain	Madrid	Spain	Sevilla	Spain	Granada	Spain	Sevilla	Spain
Sevilla	Spain	Barcelona	Spain	Cordoba	Spain	Cadiz	Spain	Salamanca	Spain
Sevilla	Spain	Cadiz	Spain	Zaragoza	Spain	Las Palmas	Spain	Sevilla	Spain
Cordoba	Spain	Guipuzcoa	Spain	La Rioja	Spain	Sevilla	Spain	Badajoz	Spain
Sevilla	Spain	Sevilla	Spain	Huelva	Spain	Badajoz	Spain	Malaga	Spain
A coruna	Spain	Caceres	Spain	Hauts-de-Seine	France	Jaen	Spain	Sevilla	Spain
Madrid	Spain	Madrid	Spain	Jaen	Spain	Asturias	Spain	Madrid	Spain
Sevilla	Spain	Granada	Spain	Barcelona	Spain	Sevilla	Spain	San Jose	Costa Rica
Sevilla	Spain	Sevilla	Spain	Cadiz	Spain	Zaragoza	Spain	Madrid	Spain
Madrid	Spain	Barcelona	Spain	Valladolid	Spain	Cantabria	Spain	Granada	Spain
Malaga	Spain	Madrid	Spain	Sevilla	Spain	Sevilla	Spain	Asturias	Spain
Sevilla	Spain	Cantabria	Spain	Sevilla	Spain	Lima	Peru	Cordoba	Spain
A coruna	Spain	Nuevo Leon	Mexico	Vizcaya	Spain	Sevilla	Spain	Vizcaya	Spain
San Luis Potosi	Mexico	Sevilla	Spain	Lima	Peru	Sevilla	Spain	Sevilla	Spain
Madrid	Spain	Sevilla	Spain	Guipuzcoa	Spain	Sevilla	Spain	Madrid	Spain
Sevilla	Spain	Sevilla	Spain	Cordoba	Spain	Jaen	Spain	Albacete	Spain
Madrid	Spain	Sevilla	Spain	Cadiz	Spain	Alava	Spain	Madrid	Spain
Toledo	Spain	Sevilla	Spain	Madrid	Spain	Sevilla	Spain	Islas Baleares	Spain
Sevilla	Spain	France	Spain	Sevilla	Spain	Cordoba	Spain	Madrid	Spain
Madrid	Spain			Jaen	Spain	Sevilla	Spain	Zaragoza	Spain
Sevilla	Spain			Pontevedra	Spain	Sevilla	Spain	Badajoz	Spain
Sevilla	Spain			Ciudad Real	Spain	La Rioja	Spain	Cantabria	Spain
Madrid	Spain			Sevilla	Spain	Guadalajara	Spain	Madrid	Spain
Valladolid	Spain			Santiago	Chile	Madrid	Spain	Spain	Spain
Cadiz	Spain			Madrid	Spain	Cordoba	Spain	Aragon	Spain
				Cadiz	Spain	Almeria	Spain	Jaen	Spain
						Girona	Spain	Malaga	Spain
						Lima	Peru	Madrid	Spain
								Sevilla	Spain
								Madrid	Spain
								Sevilla	Spain
								Cheshire	United Kingdom
								Madrid	Spain
								Madrid	Spain
								Madrid	Spain
								Murcia	Spain
								Murcia	Spain
								Sevilla	Spain
								Sevilla	Spain
								Madrid	Spain
								Sevilla	Spain
								Sevilla	Spain
								Biobio	Chile
								Sevilla	Spain
