# Supplementary material for: E-learning strategies from a bioinformatics postgraduate programme to improve student engagement and completion rate
Source: Bioinform Adv. 2022 May 10;2(1):vbac031. doi: 10.1093/bioadv/vbac031 (PMC9710613; doi:10.1093/bioadv/vbac031)
Supplement: vbac031_Supplementary_Data [file vbac031_supplementary_data.zip › suppl6.xlsx]

## Sheet: Hoja1
Edition	Were you already hired or did you have a scholarship before completing the course?	Knowledge before taking the course	Has your employment situation improved (contract, scholarship or improvement in it)?	Would you consider that the completion of the course has helped in any way to obtain your current contract/scholarship?	Are you using what you learned during the course in your current job?	Have you signed any publication in which you used what you studied during the course?	Nowadays, in perspective, how would you assess the course carried out?	If you have taken other Bioinformatics courses, how would you rate this course compared to them, with 5 just as useful?	Sequence similarity searching	Bioinformatics databases	Linux	R programming	Perl/Python programming	NGS and RNA-Seq data analysing	Genome annotation	Bioinformatics in general
2015-2016	Yes	3	The same		6	Yes	8	8	8	8	6	6	6	8	7	7
2015-2016	No	1	Better	Yes	8	Yes	9	8	9	9	8	8	9	9	8	8
2015-2016	Yes	6	Better		10	Yes	10	10	9	9	9	9	9	10	9	10
2015-2016	Yes	1	Better	No	9	No	8	5	7	7	6	6	7	7	6	6
2015-2016	No	10	Better	Yes	10	Yes	10	10	10	10	10	10	10	10	10	10
2015-2016	Yes	4	The same		0	No	6	0	8	8	8	8	8	7	6	7
2015-2016	Yes	5	Better	No	1	No	7	5	7	7	3	7	3	3	5	6
2015-2016	Yes	4	Better		7	Yes	8	7	7	7	7	6	6	7	7	7
2015-2016	Yes	6	Better		8	No	8	10	10	10	6	7	5	7	8	8
2015-2016	Yes	2	Better			Yes	8	8	9	9	7	5	5	8	8	8
2015-2016	Yes	0	Better	No	0	No	9	5	8	8	7	8	7	8	8	8
2015-2016	Yes	6	The same	Yes	10	No	10	8	7	8	7	9	8	9	7	9
2015-2016	Yes	2	Better		10	Yes	8		7	9	10	10	10	10	3	10
2015-2016	No	3	Better	Yes	8	Yes	8	7	7	7	8	7	9	8	7	7
2015-2016	Yes	3	Better	Yes	8	Yes	9	8	9	9	5	7	6	9	9	8
2015-2016	No	0	The same		5	No	8	8	9	8	8	6	8	7	9	9
2015-2016	No	3	The same	Yes	7	Yes	8	7	8	8	8	8	8	8	8	8
2016-2017	Yes	3	The same	No	8	Yes	10	10	10	10	8	8	6	10	9	10
2016-2017	No	3	The same	No		No	7	5	5	5	5	5	5	5	5	5
2016-2017	Yes	6	The same	Yes	7	Yes	7	8	5	5	7	8	7	5	5	6
2016-2017	No	1	The same		0	No	8	6	8	7	9	4	8	7	8	8
2016-2017	No	4	Better	Yes	8	No	5	4	10	10	8	5	5	7	9	7
2016-2017	Yes	3	Better	Yes	8	Yes	9	8	6	8	7	10	7	8	8	9
2016-2017	No	1	Better	Yes	7	No	6	1	7	3	4	6	6	10	10	7
2016-2017	No	2	Better	No	7	No	8	5	10	9	7	9	6	8	8	8
2016-2017	Yes	5	Better	Yes	7	Yes	7	5	8	5	9	9	6	9	7	7
2016-2017	No	0	Worse	Yes	10	No	10	8	10	10	10	5	5	8	10	8
2016-2017	Yes	2	The same	No	4	No	6	5	7	7	7	7	7	5	7	7
2016-2017	Yes	6	The same	Yes	9	No	8	8	5	6	8	10	9	9	8	10
2016-2017	No	2	Better	Yes	3	Yes	8	5	8	10	8	6	8	8	8	8
2016-2017	Yes	3	Better	No		No	7	7	9	9	10	8	10	10	10	10
2016-2017	Yes	2	The same		6	No	9		9	9	9	9	9	9	9	10
2016-2017	No	0	Better	Yes	7	No	8	5	6	6	8	6	9	6	5	7
2016-2017	Yes	2	Better	Yes	6	Yes	9		7	8	6	9	6	7	5	8
2016-2017	No	3	Better	Yes	8	No	8	8	10	7	6	6	7	6	7	8
2017-2018	No	2	Better	Yes	10	No	8	4	9	8	8	9	7	9	9	9
2017-2018	Yes	3	Better	Yes	7	No	9	9	8	9	9	9	9	8	7	9
2017-2018	Yes	0	The same	No	1	No	10	5	10	9	3	3	3	5	5	5
2017-2018	No	1	Better	Yes	7	Yes	10	6	8	8	10	8	7	7	7	7
2017-2018	Yes	4	Better	No	2	No	8	6	10	10	6	6	9	9	7	8
2017-2018	Yes	1	The same	No	0	No	7	9	5	5	4	3	4	5	5	7
2017-2018	Yes	2	Worse	No		No	4	6	3	3	7	7	4	4	3	4
2017-2018	Yes	3	Better	No	8	Yes	9	9	9	9	7	9	8	9	9	9
2017-2018	No	4	Better	Yes	7	Yes	10	4	7	9	10	8	10	9	9	9
2017-2018	Yes	1	Better	Yes	10	Yes	10	3	9	9	10	10	8	9	6	10
2017-2018	No	2	Better	Yes	10	No	10	8	7	6	7	7	7	8	5	8
2017-2018	Yes	4	Worse			No	8	8	10	10	8	6	5	6	7	7
2017-2018	Yes	6	Better	Yes	8	Yes	8	9	8	10	7	8	8	9	9	9
2017-2018	Yes	3	The same	No	1	No	3	4	6	6	7	7	6	4	3	4
2017-2018	Yes	4	The same	No	8	Yes	8	8	9	9	8	10	6	9	7	9
2017-2018	No	2	Better	Yes	6	No	8	10	7	7	5	8	5	5	5	6
2017-2018	No	2	Better	Yes	10	Yes	10	9	9	7	10	10	8	10	9	10
2017-2018	No	0	The same	No	0	No	5		7	7	5	5	5	6	6	6
2017-2018	Yes	4	Better	Yes	6	No	7	7	10	5	1	6	2	6	6	5
2017-2018	Yes	8	The same		7	No	8	7	5	8	5	6	0	8	8	7
2017-2018	Yes	2	Worse		10	Yes	10	10	10	10	10	10	10	10	10	10
2017-2018	Yes	0	The same		4	No	7		7	7	7	7	4	7	6	7
2018-2019	No	2	Better	Yes	10	Yes	10	8	10	10	10	10	7	10	10	10
2018-2019	Yes	7	The same		10	Yes	9	7	9	8	3	5	3	6	7	8
2018-2019	No	2	The same	No	0	No	7	5	7	7	7	7	7	7	7	7
2018-2019	Yes	2	The same	No	10	Yes	10	10	8	8	8	8	5	7	7	8
2018-2019	No	2	The same		0	No	7	5	7	8	8	8	6	7	8	7
2018-2019	No	2	The same	No	0	No	6	5	7	7	7	7	7	7	7	7
2018-2019	Yes	4	The same		8	No	8	9	10	8	8	9	8	7	7	7
2018-2019	No	3	The same			No	10	9	9	7	5	7	7	9	9	9
2018-2019	Yes	3	The same		7	Yes	7	6	7	7	8	10	6	8	6	7
2018-2019	No	3	The same		0	No	10	10	10	8	7	6	7	7	9	9
2018-2019	Yes	5	The same	No	8	No	8	8	7	9	9	9	7	10	10	9
2018-2019	Yes	1	Better		4	No	10	9	9	9	9	10	7	10	10	10
2018-2019	No	1	The same			No	7	5	9	9	7	6	6	7	7	6
2018-2019	Yes	4	The same		8	Yes	8	5	8	9	8	10	7	7	8	8
2018-2019	No	2	Better	Yes	8	Yes	10	5	10	10	10	10	8	7	10	10
2018-2019	Yes	3	The same	Yes	10	Yes	10	8	7	7	9	10	7	7	7	8
2018-2019	No	3	The same			No	9	6	7	7	9	4	8	6	8	7
2018-2019	Yes	3	The same	Yes	7	No	8	6	9	9	8	8	8	8	7	8
2018-2019	Yes	1	The same		5	No	8	9	7	8	7	8	6	8	7	8
2018-2019	Yes	1	Better		4	No	10	9	9	9	9	10	7	10	10	10
2018-2019	No	3	Better	No	3	No	5	6	7	6	5	6	2	3	2	5
2018-2019	No	2	Better	Yes	8	No	8	7	8	8	7	7	7	7	7	7
2018-2019	Yes	3	Better	Yes	7	No	9	8	9	9	9	9	7	9	8	9
2018-2019	Yes	2	The same	No	6	No	6	7	8	9	6	7	7	6	6	6
2018-2019	Yes	4	Better	No	7	Yes	7	8	8	9	3	6	6	7	7	7
2018-2019	No	0	The same			No	8	7	7	9	8	9	8	6	6	8
2018-2019	Yes	3	Better	Yes	7	Yes	9		9	9	9	9	9	9	9	9
2018-2019	Yes	4	Better		7	Yes	8	6	8	6	7	9	9	7	7	7
2018-2019	Yes	4	Better	Yes	8	No	8		7	7	7	5	4	7	7	7
2018-2019	No	4	The same	Yes	10	Yes	9	9	9	10	9	9	9	9	9	9
2018-2019	Yes	0	Better	Yes	8	No	10		10	10	10	10	5	10	10	8
2018-2019	No	3	Better	No	0	No	4	3	2	5	5	4	2	3	3	3
2018-2019	Yes	5	Worse	No	0	No	2		6	5	7	6	6	5	5	5
2019-2020	Yes	5	The same		9	No	9	9	8	10	10	8	10	10	10	10
2019-2020	Yes	5	The same		9	No	10	8	8	9	10	10	10	10	8	9
2019-2020	Yes	2	The same		8	No	8	8	7	8	9	9	9	8	8	9
2019-2020	Yes	4	Better		8	Yes	7	7	10	10	8	8	6	5	9	7
2019-2020	No	3	Better	Yes	7	No	10	5	10	10	10	10	8	10	10	10
2019-2020	No	6	Better	Yes	8	Yes	7	8	7	7	8	5	5	8	7	7
2019-2020	Yes	8	The same	No	9	No	9	8	8	10	10	10	8	9	9	9
2019-2020	Yes	2	The same		7	No	7	7	7	4	6	7	5	5	5	7
2019-2020	Yes	7	Better	No	7	No	6	8	8	8	7	8	9	6	7	8
2019-2020	Yes	4	The same	No	7	No	7	5	6	7	7	7	7	4	8	6
2019-2020	Yes	1	Better	No	2	Yes	7	5	8	8	4	4	3	6	6	5
2019-2020	No	3	Better	Yes	10	No	8	5	9	9	8	7	8	9	9	9
2019-2020	Yes	6	Better	No	7	No	9	5	10	10	8	9	8	7	7	9
2019-2020	Yes	5	The same	No	9	Yes	8	8	6	6	9	5	9	9	8	8
2019-2020	No	7	Worse		5	No	5	5	7	5	4	5	4	2	5	6
2019-2020	No	8	Worse		5	No	5	4	7	5	5	5	4	2	5	5
2019-2020	No	1	The same		7	Yes	10	7	9	9	9	9	9	9	9	10
2019-2020	Yes	8	The same	No	8	No	8	7	8	9	9	9	10	8	7	8
2019-2020	Yes	7	Better	Yes	7	Yes	8	8	7	9	5	8	10	9	9	8
2019-2020	Yes	1	The same			No	7	5	7	7	6	7	7	7	7	7
2019-2020	Yes	5	The same	No		No	8	7	8	8	8	7	7	7	8	7
2019-2020	Yes	2	The same	No	4	No	10	10	10	10	8	7	10	10	10	10
2019-2020	Yes	5	The same	No	8	No	9	10	10	10	10	10	10	10	10	10
2019-2020	No	4	Better	Yes	8	No	7	6	5	5	6	10	10	9	10	8
2019-2020	Yes	1	The same		3	No	8	9	9	8	8	8	9	8	8	9
2019-2020	Yes	3	Better	Yes	6	No	8	8	8	8	5	8	2	8	5	6
2019-2020	Yes	2	Better	Yes	6	No	8	9	7	8	8	6	6	8	8	8
2019-2020	No	3	Better	No	1	No	6		4	4	5	5	4	5	5	5
2019-2020	No	5	The same	No	5	No	8	8	7	8	9	7	10	8	8	8
2019-2020	Yes	1	The same	No	0	No	3		6	6	2	3	2	2	2	2
2019-2020	Yes	4	The same		6	Yes	8		9	7	6	7	7	6	7	6
2019-2020	Yes	5	The same	Yes	8	No	10	10	10	10	10	10	9	10	10	10
2019-2020	Yes	7	The same	No	8	No	7	7	10	8	9	9	9	7	10	10
2019-2020	Yes	4	The same	No	6	No	10	10	10	10	10	10	10	10	10	10
2019-2020	Yes	1	The same	No		No	10		8	9	7	8	7	9	9	9
2019-2020	No	3	The same			No	8		8	8	9	9	9	8	8	9
2019-2020	No	8	The same	No	0	No	10	8	10	10	10	10	10	10	10	10
